# Supplementary material for: The role of individual recognition in shaping empathy and trust toward an agent
Source: PLoS One. 2025 Jul 7;20(7):e0327329. doi: 10.1371/journal.pone.0327329 (PMC12233285; doi:10.1371/journal.pone.0327329)
Supplement: S1 File — (XLSX) [file pone.0327329.s001.xlsx]

## Sheet: not individuality & help
age	gender	pre_empathy												pos_empathy												Continuous use of agents	pre_trust											pos_trust											Willingness to help agents
		Q1	Q2	Q3	Q4	Q5	Q6	Q7	Q8	Q9	Q10	Q11	Q12	Q1	Q2	Q3	Q4	Q5	Q6	Q7	Q8	Q9	Q10	Q11	Q12		Q1	Q2	Q3	Q4	Q5	Q6	Q7	Q8	Q9	Q10	Q11	Q1	Q2	Q3	Q4	Q5	Q6	Q7	Q8	Q9	Q10	Q11
38	f	3	3	3	3	3	2	4	3	3	3	4	3	4	3	3	3	4	4	3	3	4	3	3	4	3	3	3	4	3	3	3	3	3	3	4	3	4	5	4	5	5	4	4	3	5	5	5	50
45	m	4	4	3	3	3	3	4	4	3	4	4	3	1	1	1	3	3	2	3	3	3	3	4	2	3	0	0	0	3	3	0	1	0	0	0	0	1	1	1	1	3	1	1	0	0	0	3	100
48	m	3	3	3	3	3	3	3	3	3	3	3	3	3	3	3	3	3	3	3	3	3	3	3	3	3	3	3	3	3	3	3	3	3	3	3	3	0	0	0	0	0	0	0	0	0	0	0	0
52	m	4	4	4	2	4	3	3	3	4	3	4	3	4	4	4	2	4	3	3	3	4	3	4	3	4	4	4	4	5	5	4	5	5	4	4	4	5	5	5	5	5	5	4	5	4	5	5	0
53	m	2	2	2	3	3	3	3	3	2	3	3	2	2	2	2	3	2	2	2	2	3	3	3	3	3	4	4	4	4	4	3	4	4	4	4	3	3	3	3	3	3	3	3	3	3	3	3	0
61	m	3	4	4	3	3	3	3	3	3	3	3	3	3	3	3	2	3	3	3	3	3	3	4	3	3	4	4	3	4	4	4	3	4	4	4	4	4	4	3	4	4	4	4	4	4	5	4	50
38	m	2	2	2	4	3	1	2	2	3	5	3	2	1	1	1	4	3	2	2	3	3	4	3	2	3	2	3	1	0	2	1	2	0	0	1	1	1	2	1	0	2	1	2	1	0	1	1	0
50	m	4	4	4	2	4	4	4	4	3	2	4	4	4	4	4	2	4	4	4	4	3	3	4	4	5	5	3	5	6	6	5	6	5	5	5	5	6	4	6	6	6	6	6	5	6	6	6	79
36	m	3	4	3	2	4	3	4	3	2	3	4	3	3	3	3	2	5	3	4	4	2	3	4	3	5	4	3	4	4	4	4	4	4	4	4	4	5	4	6	5	6	5	5	4	5	5	5	48
51	m	3	4	3	2	4	3	3	4	3	3	4	3	4	4	4	2	4	4	4	3	2	3	4	3	4	5	4	4	3	4	3	4	3	3	4	2	5	5	6	6	7	6	5	4	6	6	6	94
37	m	3	2	1	1	2	2	4	2	4	4	3	3	3	3	3	4	2	2	3	2	5	3	4	2	3	3	1	2	2	3	3	3	3	2	2	3	3	4	4	4	4	4	4	5	2	2	3	51
48	m	2	3	3	2	3	3	3	4	3	3	3	2	2	2	2	3	3	3	3	4	2	4	3	2	3	4	3	4	4	3	3	3	4	3	4	4	4	4	4	4	4	4	4	3	3	4	4	0
50	m	4	4	3	2	4	3	4	3	4	4	4	2	4	3	3	2	4	4	3	4	4	4	4	2	4	4	4	4	4	4	4	4	3	3	3	4	5	5	5	5	5	5	5	4	4	4	4	100
45	m	4	3	4	2	4	3	4	4	3	3	4	4	4	4	4	2	4	3	4	4	2	3	4	3	4	4	3	4	3	4	3	4	3	4	4	4	4	3	4	4	4	4	4	4	4	4	4	68
53	m	4	5	5	1	4	3	4	4	3	2	4	4	4	4	3	1	4	4	4	3	2	3	4	4	5	4	5	4	6	6	5	6	6	7	6	6	6	7	7	6	7	7	7	6	7	7	7	95
54	m	4	4	2	1	4	4	4	4	2	4	4	2	4	4	3	2	4	4	4	4	2	4	4	2	4	5	2	2	6	5	3	5	6	2	2	4	6	3	5	3	5	6	6	5	3	4	5	73
54	m	4	3	3	2	4	4	4	4	2	3	4	3	2	3	2	2	4	4	4	4	1	3	4	4	4	5	4	5	4	4	4	5	4	4	3	4	6	6	7	6	6	7	6	6	7	6	6	49
51	m	2	2	2	4	2	2	2	2	4	4	2	2	2	2	2	2	2	4	4	4	2	4	2	2	4	2	3	3	3	4	3	4	3	3	3	4	6	6	6	6	6	6	6	6	6	6	6	44
55	m	4	2	2	2	4	4	4	4	2	3	4	3	4	3	2	3	4	4	4	4	2	4	4	4	4	5	4	4	5	5	5	5	4	5	4	5	5	5	6	6	5	6	5	5	5	6	6	51
41	m	4	4	4	2	4	4	4	4	2	3	4	4	4	4	4	2	4	4	4	4	2	2	4	4	4	5	6	5	6	5	5	5	5	5	5	5	6	7	6	7	6	6	6	6	6	6	6	85
57	m	3	2	2	2	4	3	4	4	2	3	3	3	3	2	2	2	4	3	4	4	2	2	4	3	4	4	4	4	5	4	4	5	4	4	4	4	6	5	6	6	6	5	5	5	5	5	5	50
39	m	4	3	3	3	3	3	4	3	4	3	3	3	4	4	3	3	4	3	4	3	4	3	3	4	3	4	3	3	3	3	4	4	2	3	3	4	5	6	6	6	6	6	6	6	6	5	6	53
53	m	3	3	3	3	3	3	3	3	3	3	3	3	4	3	3	2	3	3	4	3	2	3	2	3	4	5	4	4	4	4	4	5	3	4	4	4	5	5	5	5	5	5	6	5	6	6	6	78
45	m	2	3	3	3	3	1	4	3	4	4	2	2	3	3	3	2	3	2	4	3	3	4	3	1	5	5	4	5	5	5	4	4	4	5	4	5	6	6	7	7	7	7	7	6	6	6	6	50
43	m	3	2	2	4	3	3	4	4	2	3	4	2	2	2	2	2	4	3	4	4	2	3	4	3	4	2	2	2	2	3	2	2	3	2	2	2	5	4	5	3	3	3	4	5	5	3	3	59
46	m	3	3	3	2	4	4	4	4	2	2	4	3	4	3	3	2	4	4	4	4	2	3	4	3	4	5	4	5	5	5	5	5	4	4	4	4	5	5	6	5	6	6	6	5	5	6	6	49
49	m	2	4	3	3	3	2	3	4	3	4	3	2	4	3	2	2	4	4	4	4	2	2	4	4	4	4	2	3	3	3	2	3	3	4	3	3	6	5	6	4	6	5	5	4	6	6	6	50
63	m	4	4	4	3	3	2	2	2	4	4	3	2	3	2	2	4	2	2	3	3	4	4	2	2	3	2	2	2	4	4	4	4	4	4	2	2	5	4	5	4	6	6	6	4	4	4	4	7
53	m	2	2	2	3	3	2	3	3	4	4	3	3	3	2	2	2	3	3	3	3	4	4	3	2	4	4	4	4	4	4	4	4	4	4	4	4	5	4	6	5	5	5	5	5	5	6	5	83
39	m	3	2	2	3	4	3	4	3	2	3	4	4	2	2	2	4	4	4	3	4	2	2	4	4	5	4	3	5	4	4	5	5	4	4	3	5	6	5	6	6	7	6	7	5	6	5	6	79
44	m	2	4	2	2	4	2	4	4	2	4	4	4	4	4	4	2	4	4	4	4	2	4	4	4	4	3	3	3	3	3	3	3	3	3	3	3	5	5	6	6	6	6	6	6	5	5	5	95
44	m	4	3	3	2	4	3	3	4	3	3	4	3	4	4	4	2	4	3	4	4	3	3	4	3	4	4	2	4	4	3	3	4	4	4	4	4	5	4	5	5	5	5	5	5	5	5	5	83
40	m	4	5	4	2	4	3	4	4	1	4	4	3	3	4	4	2	4	3	4	4	2	4	4	2	5	6	5	6	5	6	5	6	6	6	5	6	6	6	7	6	7	6	6	6	6	6	6	70
63	m	3	2	2	2	2	3	3	3	3	3	3	3	3	3	3	2	2	4	4	4	3	3	4	4	4	4	4	4	4	4	4	4	4	4	4	4	6	6	6	6	6	6	6	6	6	6	6	100
38	m	4	4	4	2	4	3	4	3	3	3	4	3	4	4	4	2	4	4	4	4	2	3	4	4	4	4	2	4	4	4	3	4	4	4	4	4	4	3	4	4	4	0	5	4	4	4	4	51
59	m	4	4	4	3	4	3	3	3	3	3	4	3	4	4	4	3	3	3	3	3	3	4	3	3	3	4	3	4	3	4	4	4	3	3	3	3	4	3	4	4	4	5	5	4	4	4	4	44
48	m	4	4	4	2	4	4	4	4	3	2	4	3	4	4	4	1	5	4	4	4	2	2	4	3	4	5	4	5	4	5	4	5	5	5	5	5	6	4	6	5	6	5	6	5	6	6	6	70
46	m	3	4	3	2	3	2	4	4	3	3	3	2	2	2	2	3	4	2	4	4	3	4	2	2	3	4	3	4	6	4	3	3	2	2	2	3	4	4	4	7	4	3	4	3	2	2	3	50
49	m	3	4	4	2	4	3	4	3	3	3	4	3	4	3	3	2	4	4	4	4	2	3	4	4	5	5	5	6	6	7	7	7	5	5	6	6	6	7	7	7	7	6	7	6	7	7	7	62
30	m	2	2	2	3	4	3	4	4	3	3	4	3	2	1	2	3	4	3	4	4	2	3	4	3	4	4	3	4	5	4	4	5	4	4	4	4	6	6	6	6	6	6	6	5	6	6	6	76
51	m	3	3	3	2	4	4	4	4	2	3	4	3	4	4	4	2	4	4	4	4	2	4	4	4	4	5	4	5	4	4	4	5	4	5	5	5	6	5	6	5	6	6	6	5	6	6	6	88
23	m	3	3	4	3	5	4	3	4	3	3	3	4	3	4	3	4	4	3	4	4	3	4	3	4	4	5	4	4	6	5	4	5	7	5	6	5	5	4	6	5	4	5	5	7	6	7	6	59
58	m	2	3	3	2	3	3	3	3	3	2	3	3	2	2	2	2	2	3	2	3	2	3	3	2	3	4	3	3	3	4	4	4	4	4	4	4	5	4	5	5	5	5	5	5	5	5	5	47
43	m	4	4	4	3	2	2	2	3	5	4	3	2	3	3	2	3	3	2	2	3	5	5	2	2	3	4	3	3	4	4	3	3	3	2	2	3	3	4	3	5	4	3	4	3	3	3	4	0
43	m	4	4	4	4	4	4	4	4	4	4	2	2	3	3	3	3	3	3	3	3	3	3	2	2	2	2	2	2	2	2	2	2	2	2	2	2	3	3	3	3	3	3	3	3	3	3	3	41
42	m	2	2	2	3	2	2	3	4	2	4	2	2	2	2	2	4	2	2	2	2	3	4	2	2	3	4	4	3	3	3	3	3	3	4	4	4	3	3	2	3	3	2	2	3	3	2	2	39
39	m	4	4	4	2	4	4	4	4	2	2	4	4	4	4	4	2	4	4	4	4	2	4	4	4	5	5	5	5	5	5	5	5	4	4	5	5	5	5	6	5	6	6	5	4	5	5	5	0
48	m	2	2	2	2	2	2	2	2	3	4	3	2	2	2	2	3	2	2	3	3	2	4	2	2	4	6	5	6	6	6	6	6	6	6	6	6	6	6	6	6	6	6	6	6	6	6	6	31
62	m	2	2	2	2	3	2	4	4	2	4	4	2	2	2	2	4	3	2	4	4	2	4	2	2	4	4	4	4	5	5	4	5	4	4	5	4	5	4	5	5	5	4	5	4	5	5	5	68
48	m	3	3	5	3	3	3	3	3	2	3	3	3	3	5	3	2	5	3	3	3	2	3	3	3	3	3	3	2	3	2	3	2	3	3	3	3	5	3	5	3	3	5	6	3	5	3	5	29
34	m	3	2	4	3	4	4	3	4	2	3	3	4	3	4	3	2	4	3	4	4	3	2	4	3	3	5	4	4	3	5	4	4	3	5	4	5	4	6	5	4	5	4	3	4	4	6	4	68
43	f	4	4	4	2	4	3	4	4	2	3	4	3	4	3	3	2	4	3	4	4	2	3	4	3	4	4	3	4	3	4	3	4	3	4	4	4	5	5	5	4	5	5	5	4	5	5	5	70
49	f	3	3	4	3	2	3	3	3	4	4	3	3	3	3	3	4	3	3	3	3	4	3	3	3	4	4	3	4	4	3	4	4	4	3	4	4	3	4	4	5	4	5	4	4	4	3	5	0
44	f	4	4	4	2	3	2	2	4	3	4	4	2	2	2	2	3	3	2	3	4	3	4	4	2	4	2	2	2	3	3	3	3	3	2	2	3	3	2	3	3	3	2	3	3	3	3	3	48
51	f	2	4	4	4	3	3	4	2	2	4	4	2	2	2	2	4	2	2	2	2	4	4	2	2	4	6	4	6	6	6	6	6	6	5	5	5	5	5	6	6	7	6	7	4	6	6	6	51
41	f	4	4	3	3	4	3	4	3	4	4	3	2	4	3	3	3	3	2	4	3	4	4	3	2	4	4	2	4	5	4	4	5	4	3	4	4	4	5	5	6	5	5	5	6	4	4	4	39
70	f	4	4	4	3	4	4	4	5	1	3	5	5	4	4	4	2	3	4	4	4	1	3	4	4	3	4	3	5	4	5	4	5	4	4	5	4	6	6	6	5	6	4	6	5	5	6	5	81
35	f	2	2	2	4	2	2	3	3	3	4	3	2	4	4	4	2	4	4	4	4	1	3	4	4	5	3	3	2	3	2	3	3	4	2	3	2	6	4	6	5	6	6	6	3	6	6	6	0
40	f	4	4	3	3	3	3	3	4	3	3	3	3	4	3	3	2	4	3	4	4	2	3	4	3	4	4	4	4	4	4	4	4	4	4	4	4	6	4	7	7	7	7	7	6	6	7	7	95
23	f	3	3	3	2	4	3	4	3	3	3	3	3	3	3	3	2	4	3	4	3	3	3	3	3	4	5	4	5	5	5	4	5	4	4	4	5	5	5	6	5	6	5	6	5	5	5	5	57
36	f	4	5	4	2	4	2	3	2	4	2	3	2	4	4	4	2	2	2	2	1	4	4	1	2	2	2	2	2	2	2	1	2	2	1	1	2	3	3	4	4	4	2	3	3	3	3	3	28
43	f	4	4	4	3	4	3	4	4	3	4	4	3	4	4	4	2	4	3	4	4	3	4	4	3	4	4	1	2	3	4	3	4	2	2	4	4	4	5	5	4	4	5	4	4	5	4	4	36
72	f	4	4	3	2	4	4	4	4	2	4	4	3	4	4	4	2	4	4	4	4	2	4	4	4	4	6	6	6	6	6	6	6	6	6	6	6	5	5	5	5	5	5	5	5	5	5	5	0
21	f	4	5	4	4	1	1	2	1	2	4	2	1	2	4	4	3	4	2	2	4	2	3	4	4	3	4	1	3	5	6	5	6	3	1	2	2	5	2	5	5	7	7	7	5	3	4	4	21
49	f	4	2	3	2	4	3	3	4	2	3	4	2	4	4	2	2	4	3	4	4	2	3	4	3	4	4	4	5	5	5	5	5	5	4	4	5	5	4	5	5	5	5	5	4	4	4	5	0
52	f	2	3	3	3	3	3	3	3	3	3	3	3	3	3	3	3	3	3	3	3	3	4	3	3	3	2	2	2	2	2	2	2	2	2	2	2	3	3	3	3	3	3	3	3	3	3	3	0
46	f	5	4	4	1	3	3	3	3	3	4	3	2	3	3	3	3	3	3	4	3	2	3	3	2	4	3	3	3	5	3	3	4	3	0	0	0	4	4	5	5	7	6	6	5	4	4	4	48
50	f	3	3	2	5	3	3	2	3	3	3	4	3	3	2	2	5	3	2	3	3	3	4	1	1	2	4	2	4	5	2	2	4	0	2	2	4	3	3	3	5	4	4	4	4	3	2	2	56
49	f	4	4	3	2	4	4	4	4	2	3	4	4	3	3	3	2	4	4	4	4	2	3	4	4	4	4	3	4	4	4	3	5	3	4	3	4	6	4	6	6	6	6	6	2	4	4	4	100
51	f	3	4	4	2	4	4	4	4	2	3	4	3	4	4	4	2	4	3	4	3	2	4	4	3	4	4	4	4	4	4	4	4	4	4	4	4	5	4	5	4	5	5	5	4	5	4	4	0
53	f	3	3	3	2	3	3	4	4	3	4	3	2	3	4	3	2	3	3	4	4	2	4	3	2	3	3	3	3	3	3	3	4	3	2	2	3	5	3	5	3	5	6	6	3	4	3	4	53
31	f	3	4	3	2	3	2	3	3	3	2	4	3	2	4	3	3	2	2	4	4	2	4	3	2	3	3	2	2	3	3	2	3	2	1	2	2	3	2	3	4	3	2	3	2	2	2	2	42
53	f	4	4	4	2	4	3	4	4	4	3	4	3	4	4	4	2	4	4	4	4	2	2	5	4	4	4	3	4	3	5	3	4	4	3	3	4	5	5	5	5	6	4	6	5	4	5	5	68
19	f	4	4	4	3	3	3	2	4	4	4	3	3	4	4	4	4	3	3	3	3	4	3	3	2	4	4	4	4	4	4	4	4	4	4	4	4	5	4	6	5	5	5	5	4	4	5	5	25
35	f	3	3	3	3	2	3	2	2	2	2	3	2	3	3	3	2	4	5	3	3	2	3	3	3	4	3	3	4	3	4	4	4	3	2	2	2	3	3	4	4	4	4	4	3	4	3	4	50
40	f	4	4	3	2	4	4	4	3	2	3	4	4	4	4	4	2	4	4	4	4	2	3	4	4	5	3	4	4	4	4	4	5	4	5	5	5	5	5	5	5	5	5	5	5	5	5	5	79
49	f	4	4	4	2	3	3	3	3	3	3	3	3	4	4	4	2	4	3	3	3	3	3	3	3	3	4	4	4	4	5	5	5	4	4	4	4	5	4	5	5	5	5	5	5	4	5	5	0
54	f	2	2	2	3	3	3	3	3	3	4	3	2	2	3	3	3	3	3	3	3	3	4	3	2	3	5	5	5	6	5	6	5	5	5	5	5	5	5	5	5	5	5	5	5	5	5	5	0
49	f	4	4	4	3	4	3	4	4	3	3	4	3	4	4	4	2	4	3	4	4	2	3	4	3	2	2	3	2	4	3	4	3	3	2	3	3	3	3	4	4	4	4	4	4	3	3	4	51
49	f	4	4	3	4	1	2	3	3	3	4	3	2	4	4	4	4	2	2	2	2	3	4	3	2	3	3	3	3	4	3	3	3	2	2	3	3	3	3	3	5	4	3	4	3	3	3	3	30
41	f	4	5	5	2	4	4	4	4	2	2	4	4	5	5	5	2	4	4	4	4	2	2	4	4	4	4	4	4	4	5	4	5	4	3	4	4	5	5	5	5	6	6	6	5	5	5	6	100
35	f	1	3	3	2	4	3	3	3	3	3	3	3	3	3	3	2	4	4	3	3	2	3	3	3	4	4	3	3	3	3	2	3	3	4	4	4	5	3	3	4	3	1	2	4	4	4	4	82
36	f	4	4	4	2	4	4	4	3	3	3	4	4	1	1	1	1	1	1	1	1	1	1	1	1	4	4	5	5	5	5	3	5	4	3	3	4	5	5	5	6	4	2	5	5	4	4	5	0
40	f	3	4	4	2	3	3	4	4	2	3	4	3	4	4	4	3	4	3	4	4	3	3	4	3	4	4	4	4	4	4	4	4	4	4	4	4	5	4	5	5	5	5	5	4	5	5	5	57
55	f	4	4	4	3	3	3	3	2	4	2	4	3	3	4	4	2	3	3	3	4	4	3	4	3	3	3	2	2	2	3	2	3	3	1	2	2	5	4	5	4	5	5	5	4	5	5	5	57
58	f	4	4	4	2	4	4	4	4	3	3	4	4	3	3	3	2	4	3	4	4	3	4	3	4	4	5	5	5	5	5	5	5	4	5	5	5	5	5	5	5	5	5	5	5	5	5	5	49
56	f	4	2	3	4	4	3	4	4	4	4	3	3	2	2	2	4	4	4	4	4	4	4	3	3	3	4	2	4	6	6	5	6	4	4	4	4	5	4	6	6	7	6	7	7	7	7	7	68
42	f	4	5	4	4	2	2	3	4	5	4	3	2	2	5	4	4	2	2	3	3	5	4	2	2	2	3	3	2	5	4	2	3	3	2	2	2	2	3	2	5	4	4	4	3	3	2	2	5
52	f	2	1	1	1	4	3	5	5	2	4	5	2	2	2	1	2	5	3	5	5	1	5	5	2	4	5	4	4	2	4	4	5	4	2	0	4	5	4	3	5	4	4	5	4	3	0	5	100
37	f	2	4	2	4	2	2	2	3	5	4	2	2	1	4	2	4	2	1	2	2	4	5	1	2	3	3	5	2	5	5	4	5	4	2	3	3	3	3	3	4	3	4	4	4	4	4	3	23
51	f	3	3	3	2	4	3	3	3	4	4	3	2	2	2	2	3	3	2	3	2	3	4	2	2	4	3	3	4	4	4	4	4	3	3	3	3	4	4	5	5	5	5	5	5	4	4	4	0
53	f	4	4	4	3	3	2	2	2	3	2	2	2	4	4	4	2	3	3	3	3	3	3	3	3	4	1	0	2	3	2	1	2	1	2	3	2	3	3	5	4	6	6	6	3	4	4	5	50
79	f	4	5	3	1	4	3	4	3	4	4	4	3	4	4	4	1	4	4	4	4	3	3	4	3	4	5	5	5	5	5	4	5	5	4	4	4	6	5	6	6	6	6	6	5	5	5	6	50
42	f	2	4	2	4	3	2	3	3	2	3	2	2	4	4	4	2	4	4	4	4	2	2	4	4	4	5	2	5	5	4	5	5	4	3	2	3	6	4	7	5	7	6	7	4	5	4	4	35
25	f	4	3	3	3	3	3	4	3	3	3	4	4	3	3	3	3	3	3	3	3	2	3	3	3	4	4	4	4	5	4	4	4	5	4	3	4	6	5	6	6	7	6	6	6	6	6	6	90
72	f	4	4	4	2	4	3	2	2	4	4	2	2	4	4	4	2	4	3	4	4	3	3	4	3	4	5	4	5	5	6	3	5	5	3	4	5	6	5	6	6	6	5	6	6	6	6	6	50
38	f	2	5	4	2	4	4	2	3	2	3	4	4	3	3	5	4	4	3	2	4	5	3	4	4	5	4	5	5	4	4	4	4	4	4	4	4	5	5	6	4	7	7	7	2	4	3	7	66
52	f	4	4	4	2	4	3	2	3	2	2	4	2	4	4	4	2	4	3	4	3	2	4	3	2	3	2	2	3	3	4	4	3	3	2	2	2	5	5	5	5	5	5	5	4	4	4	4	68

## Sheet: not individuality & not help
age	gender	pre_empathy												pos_empathy												Continuous use of agents	pre_trust											pos_trust											Willingness to help agents
		Q1	Q2	Q3	Q4	Q5	Q6	Q7	Q8	Q9	Q10	Q11	Q12	Q1	Q2	Q3	Q4	Q5	Q6	Q7	Q8	Q9	Q10	Q11	Q12		Q1	Q2	Q3	Q4	Q5	Q6	Q7	Q8	Q9	Q10	Q11	Q1	Q2	Q3	Q4	Q5	Q6	Q7	Q8	Q9	Q10	Q11
40	m	2	1	2	3	4	3	3	3	4	3	4	3	3	3	2	3	4	3	3	4	5	3	4	2	5	3	4	3	5	3	3	3	3	2	3	3	6	6	5	6	5	6	6	5	6	6	7	0
48	m	2	3	2	4	3	3	2	3	4	4	3	2	3	3	2	4	3	4	3	3	4	3	3	2	5	2	3	4	4	4	5	4	5	3	3	4	5	4	5	5	5	4	5	4	4	4	4	18
44	m	1	1	1	4	2	2	3	2	5	4	3	2	2	2	2	4	2	2	4	4	4	4	4	4	3	3	4	3	3	4	4	5	3	3	3	3	4	4	4	3	4	4	4	4	3	3	3	52
46	m	2	2	2	3	4	3	4	4	4	4	3	3	2	2	2	3	4	3	4	4	3	4	2	2	4	4	5	3	4	4	3	3	4	5	5	4	5	5	5	4	6	5	5	4	5	5	6	43
47	m	4	3	3	2	4	4	4	4	3	3	4	3	4	3	3	2	5	4	4	4	3	3	4	4	5	4	3	5	4	5	4	5	4	4	4	5	6	4	6	6	6	5	6	4	6	6	6	76
38	m	4	4	4	2	4	4	3	3	2	3	4	3	2	3	2	3	4	3	4	3	3	3	4	4	4	4	3	3	3	4	4	4	3	4	4	4	6	4	6	4	6	5	5	5	5	5	6	0
64	m	4	4	4	2	4	3	4	4	3	4	3	3	4	3	4	2	3	3	4	3	3	4	3	3	4	5	5	4	5	5	5	5	4	5	4	5	6	5	6	5	6	6	6	5	6	5	6	60
44	m	4	5	4	2	4	3	4	4	2	4	4	2	4	4	3	2	4	4	4	3	2	4	4	4	4	4	3	3	2	3	2	2	5	5	4	4	6	5	6	4	5	6	5	3	6	7	6	75
39	m	3	3	3	3	3	3	2	3	3	3	2	2	3	3	3	3	3	2	3	3	3	3	3	3	4	4	4	4	6	5	4	5	3	3	3	4	4	4	4	5	4	4	5	3	4	4	4	53
54	m	4	4	4	3	3	3	2	2	3	2	3	2	4	3	3	2	4	4	4	4	3	3	4	4	4	4	4	4	4	4	3	4	4	4	4	4	5	4	5	5	6	6	6	6	6	6	6	68
67	m	2	2	2	3	3	2	3	4	3	3	2	2	3	2	2	3	4	2	3	4	3	3	4	3	3	4	3	4	4	4	3	4	3	3	3	3	4	4	4	4	4	4	4	3	4	4	4	68
53	m	2	4	4	2	4	4	4	4	2	3	3	3	2	4	4	2	5	4	4	4	2	3	3	3	5	5	2	5	4	5	4	5	4	4	4	4	6	3	6	5	6	6	6	5	4	5	6	94
48	m	2	2	2	5	1	1	3	2	5	4	1	1	2	2	2	5	1	2	3	2	4	4	2	1	4	3	3	2	4	4	4	3	3	2	2	2	3	2	3	3	3	4	3	3	2	2	3	36
64	m	5	4	5	1	4	4	4	5	2	2	4	4	5	4	4	2	4	4	5	4	2	2	4	4	4	6	6	6	6	7	6	7	5	6	6	6	6	6	6	6	7	6	6	5	6	6	6	82
48	m	4	4	4	3	3	2	3	3	3	4	3	2	3	3	3	3	3	2	4	4	2	4	3	2	4	4	3	4	4	4	3	4	4	4	3	4	6	6	6	6	6	6	6	5	5	5	6	38
38	m	4	4	2	3	3	2	2	3	4	4	2	2	4	5	3	3	3	3	3	3	4	4	3	2	4	3	3	3	4	4	3	4	4	3	4	4	5	4	6	6	5	5	6	5	5	6	6	26
58	m	3	3	3	3	3	3	3	3	3	3	3	3	3	3	3	3	3	2	3	3	3	3	3	3	3	3	2	3	3	3	3	3	3	3	3	3	4	4	3	4	4	4	4	4	4	4	4	0
35	m	2	4	4	2	3	3	4	4	3	3	4	3	4	4	4	2	4	4	4	4	3	3	4	4	4	4	3	4	4	5	4	4	5	4	5	4	5	5	5	6	5	5	5	5	4	5	5	42
53	m	2	2	2	2	4	3	4	4	2	4	3	2	2	2	2	2	4	3	4	4	2	4	3	2	4	5	5	6	4	5	4	5	4	4	4	5	6	6	6	5	6	6	7	4	5	4	6	50
51	m	4	4	4	2	5	2	3	4	2	2	3	1	4	2	4	2	4	3	4	4	2	2	2	2	4	5	0	4	4	5	0	6	6	5	2	4	6	1	6	4	5	6	6	5	4	6	7	68
56	m	5	3	4	1	5	4	5	4	1	2	4	4	5	4	4	1	5	5	4	5	1	2	5	5	5	6	4	7	6	7	6	7	4	6	5	7	6	7	7	7	7	7	7	7	7	7	7	0
56	m	2	3	2	3	3	2	4	4	3	4	3	2	2	2	2	2	3	3	3	3	3	3	3	2	3	4	5	4	4	3	3	3	3	4	5	4	4	4	4	4	4	3	3	4	5	5	4	25
50	m	4	4	4	2	4	3	3	3	3	3	3	3	4	4	4	2	4	3	3	3	3	3	3	3	4	4	4	5	5	5	5	5	4	4	4	4	5	4	5	5	5	5	5	4	4	4	5	75
61	m	2	2	2	3	3	3	3	3	2	4	3	2	2	2	2	3	3	3	3	3	2	4	3	2	3	4	4	4	4	4	4	4	4	3	3	4	4	4	4	4	4	4	4	4	4	4	4	50
49	m	4	3	4	2	2	3	4	4	2	2	4	4	4	4	5	2	2	4	5	4	2	2	4	4	5	5	3	4	4	5	4	4	4	4	4	4	6	4	6	7	6	7	7	5	6	6	7	80
51	m	5	4	4	3	4	4	4	4	3	2	4	4	4	4	4	2	4	4	4	4	2	2	4	4	5	6	4	5	4	5	4	5	4	6	6	5	5	5	6	4	5	5	5	4	6	6	6	39
41	m	4	4	4	2	3	4	5	5	1	4	5	4	4	4	4	2	4	4	4	5	2	4	4	4	5	5	3	6	5	4	5	5	5	5	5	5	6	3	6	4	6	7	7	7	6	6	6	80
68	m	2	2	2	3	4	3	4	4	4	4	3	2	2	1	2	2	4	2	4	4	2	4	2	2	4	5	5	5	5	5	5	5	5	5	5	5	6	5	6	5	6	6	6	6	6	5	6	0
73	m	3	4	4	3	4	3	4	4	3	3	4	3	4	4	4	3	4	4	3	3	2	4	3	3	4	3	3	4	4	4	3	4	3	4	4	3	4	4	5	4	5	5	5	4	5	5	5	56
41	m	2	2	2	2	3	3	4	5	3	4	3	2	3	2	2	2	4	3	4	5	3	4	3	2	5	4	4	5	4	6	5	6	5	4	5	5	6	5	7	4	6	5	6	6	5	5	6	50
61	m	2	3	2	3	3	2	3	3	4	3	2	2	2	2	2	3	3	2	3	2	4	4	2	2	3	5	4	4	5	4	4	5	4	3	3	4	4	4	5	5	5	4	5	4	4	4	4	31
51	m	4	3	2	2	4	4	4	4	3	3	4	3	4	3	3	2	4	4	4	4	3	2	4	3	4	4	4	4	4	4	4	4	4	4	4	4	6	6	6	6	6	6	6	6	6	6	6	100
44	m	4	2	2	2	4	3	4	4	2	3	4	3	3	2	2	2	5	4	4	4	3	3	4	4	5	4	4	5	4	4	4	4	4	5	4	4	6	6	7	7	7	7	7	7	7	7	7	80
53	m	2	3	2	3	3	3	3	3	3	3	4	3	3	2	2	2	3	3	3	3	4	3	3	2	3	4	4	4	4	4	4	4	4	3	4	4	5	4	5	4	5	5	5	4	4	5	5	51
33	m	2	4	4	4	2	2	3	3	4	4	2	2	2	4	4	4	2	2	3	4	4	4	2	2	3	2	2	2	2	4	4	4	2	2	2	2	4	2	3	3	6	6	6	4	3	2	4	50
41	m	3	2	3	2	4	3	5	5	2	3	4	3	4	4	4	2	5	3	4	4	1	3	4	4	4	4	4	5	4	5	4	4	5	5	4	4	6	5	6	5	5	5	5	4	5	4	4	79
49	m	4	2	2	2	3	3	4	4	2	4	4	3	4	3	3	2	3	2	4	4	2	4	4	2	4	4	3	4	4	4	4	4	4	4	4	4	4	3	4	4	5	5	5	4	5	4	5	28
49	m	4	2	1	5	1	1	1	1	5	5	1	1	5	1	1	5	1	1	1	1	5	5	1	1	5	3	2	3	4	3	3	3	4	1	2	3	5	4	6	4	7	7	7	4	4	5	5	50
61	m	2	2	2	1	2	3	4	4	1	2	4	3	3	2	2	1	5	4	4	4	1	3	4	3	3	4	4	4	3	5	5	5	4	4	3	4	4	4	5	4	5	5	5	4	5	5	5	93
40	m	2	2	2	4	2	2	2	2	3	4	2	1	2	2	2	4	2	2	2	1	3	4	2	2	4	4	5	5	6	6	6	5	4	4	5	5	5	6	6	6	6	6	6	4	4	5	5	0
42	m	4	4	3	3	3	3	3	3	2	3	3	2	3	4	3	3	3	3	4	4	3	3	3	3	3	3	3	3	4	4	4	4	3	3	3	3	5	4	5	4	4	4	4	4	4	4	4	54
63	m	4	4	4	3	3	4	4	4	4	3	4	3	4	4	4	3	4	4	2	3	4	4	4	3	3	3	4	4	4	4	4	4	3	3	3	3	3	4	4	4	4	5	5	3	4	5	5	0
56	m	4	4	2	2	4	4	4	4	2	2	4	4	4	4	2	2	4	4	4	4	2	2	4	4	4	6	6	6	6	6	6	6	6	5	6	6	6	6	6	6	6	6	6	6	6	6	6	100
56	m	3	3	3	3	3	3	3	3	3	3	3	3	3	3	3	3	3	3	3	3	3	3	3	2	3	4	4	4	4	4	4	4	4	4	4	4	5	4	5	4	5	5	5	4	4	4	4	0
41	m	3	3	3	3	3	3	3	3	4	3	3	3	3	3	3	2	3	3	3	3	3	3	3	3	4	3	3	4	3	3	3	3	3	3	3	3	5	4	5	4	5	4	5	4	4	4	5	67
61	m	4	4	4	2	4	3	2	3	4	4	3	2	4	4	4	2	2	2	3	2	2	4	2	2	4	4	5	4	4	5	3	5	4	4	3	4	6	6	7	4	6	4	6	5	5	5	6	69
27	m	3	2	2	3	4	3	4	4	4	3	3	2	4	4	4	2	4	4	4	4	3	2	4	4	5	5	6	5	5	6	3	6	5	5	4	4	6	6	7	6	7	7	7	5	5	5	6	30
21	m	2	2	2	3	3	2	2	3	3	4	2	2	1	1	1	3	3	2	3	2	3	4	2	2	3	4	0	4	4	4	3	4	0	4	4	4	4	4	5	4	4	4	4	2	4	4	4	22
47	m	3	3	3	3	3	3	4	4	4	4	4	4	4	4	4	4	4	4	4	4	3	3	3	3	5	5	5	5	5	5	5	5	5	5	5	5	5	5	5	5	5	5	5	5	5	5	5	0
41	m	3	4	2	2	4	4	4	5	1	2	4	4	4	2	2	1	5	5	5	4	1	1	5	4	4	3	3	4	2	3	2	2	3	4	2	3	6	5	5	6	5	5	4	4	3	4	4	0
30	f	3	3	3	3	3	3	3	3	3	3	2	3	3	3	3	3	3	3	3	3	3	3	3	3	3	4	4	3	4	4	3	3	3	3	3	3	3	4	4	4	3	3	4	4	3	3	4	46
55	f	4	3	4	2	3	3	2	3	2	3	3	2	3	3	3	2	3	3	3	2	2	3	2	2	4	4	4	4	4	4	4	4	3	3	3	3	4	3	4	4	5	4	5	4	4	4	4	0
43	f	4	4	4	2	2	2	4	4	2	3	3	2	4	4	4	2	3	3	4	4	2	3	4	2	3	1	2	2	2	2	1	2	2	0	1	0	3	3	4	4	4	3	4	2	1	1	3	83
57	f	4	3	3	2	4	4	4	4	2	2	4	4	4	2	3	2	4	4	4	4	2	3	4	4	4	6	5	6	6	6	6	6	6	6	6	6	6	6	7	6	6	6	6	6	6	6	6	84
42	f	3	3	3	2	3	2	2	2	4	4	1	2	2	2	3	2	3	3	3	2	3	3	2	2	3	5	3	4	4	4	3	4	3	4	4	4	4	3	5	4	5	5	5	5	6	5	4	30
49	f	2	2	2	3	3	2	4	4	2	4	3	2	2	2	2	2	3	2	4	3	2	3	4	2	3	4	4	5	4	5	5	5	4	4	4	4	3	3	5	4	4	4	3	5	4	5	5	51
47	f	4	2	2	2	4	4	4	4	2	4	4	3	2	2	2	2	4	4	4	4	2	4	4	2	3	4	5	4	5	4	3	4	5	4	4	4	5	3	4	5	5	4	5	4	4	4	3	62
48	f	3	3	3	3	3	3	3	3	3	5	3	1	3	1	1	4	1	1	1	1	3	5	1	1	3	3	4	3	3	3	3	3	3	3	3	3	4	4	4	5	6	6	6	6	4	4	4	0
52	f	4	3	3	3	4	3	3	3	3	4	2	3	2	2	2	3	3	3	3	3	3	3	3	3	3	2	2	2	3	3	2	3	2	3	2	2	3	2	3	3	4	3	4	2	3	3	3	49
60	f	4	4	2	2	2	4	4	2	4	2	4	3	4	4	3	2	4	4	4	4	3	2	4	4	4	5	4	5	5	5	5	5	5	5	5	5	6	6	7	7	7	7	7	6	6	6	6	33
43	f	3	2	1	1	1	2	1	4	4	4	4	3	3	3	4	4	3	4	2	1	1	1	1	1	1	1	3	0	0	6	4	5	0	0	0	0	3	2	0	0	0	0	0	0	0	0	0	0
49	f	4	4	3	2	4	3	4	4	3	3	4	3	4	2	2	2	4	4	4	4	4	4	4	2	4	5	5	5	5	6	5	6	5	4	4	4	5	5	7	5	6	6	6	6	6	5	6	17
62	f	3	3	3	2	2	2	3	3	3	3	2	2	2	2	2	3	3	4	3	3	3	3	3	3	4	3	3	3	4	3	3	4	3	3	3	3	6	5	6	6	6	6	6	5	5	5	6	50
67	f	4	3	3	3	3	3	3	3	3	3	3	2	4	3	3	3	3	3	3	3	3	3	3	2	4	4	4	5	4	4	4	5	4	4	4	4	5	4	5	4	5	4	5	4	4	4	4	36
58	f	5	4	4	3	3	3	2	2	3	4	3	2	3	4	3	2	4	3	3	4	2	4	4	3	4	3	4	5	5	4	5	5	3	4	4	4	6	5	6	6	7	7	6	5	5	6	6	0
57	f	4	4	4	2	4	4	4	4	2	3	4	3	3	4	3	2	4	3	4	3	2	3	3	2	4	5	5	5	5	6	6	6	6	5	4	4	6	6	6	6	6	6	6	6	5	5	5	86
55	f	4	4	3	4	4	3	3	2	3	4	3	2	2	2	2	3	4	2	3	2	3	4	3	2	4	4	3	4	4	4	3	4	4	3	3	4	4	3	5	4	5	4	5	4	4	4	4	51
71	f	3	3	3	2	4	3	4	4	2	2	4	4	4	2	2	2	4	4	4	4	2	2	4	4	4	4	5	4	4	5	5	5	4	4	3	4	5	4	5	5	6	6	6	5	5	5	5	0
83	f	3	3	3	3	3	3	3	3	3	3	3	3	3	3	3	3	4	4	4	3	3	3	3	2	4	3	3	3	3	3	3	3	3	3	3	3	3	2	3	3	3	3	3	3	3	3	3	0
53	f	3	3	3	2	4	4	4	3	3	3	3	3	3	3	3	2	4	4	4	3	3	3	3	3	4	4	4	4	4	5	4	5	4	4	4	4	5	4	5	4	5	4	5	4	5	4	4	79
47	f	3	2	3	3	3	3	4	3	2	3	3	3	2	2	2	2	4	3	4	4	3	3	3	3	3	3	3	3	4	4	3	4	4	3	3	3	6	6	6	6	6	4	5	6	6	5	6	76
44	f	4	3	2	2	3	2	3	2	4	4	2	1	3	2	2	2	2	2	2	2	4	4	2	2	4	4	5	4	5	5	4	5	4	4	4	4	4	4	4	4	4	4	5	4	4	3	4	51
43	f	3	3	3	3	3	3	3	3	3	4	3	3	2	2	2	3	3	3	3	3	3	4	3	3	2	3	3	3	3	4	3	3	3	3	3	3	4	4	4	4	4	4	4	4	4	4	4	0
46	f	4	4	2	2	3	3	3	4	2	3	4	4	5	5	2	3	3	3	2	4	2	3	4	3	5	0	0	0	0	0	0	0	0	0	0	0	6	6	6	6	6	6	6	2	6	4	4	26
55	f	3	2	2	3	3	2	4	2	4	4	2	2	4	2	2	3	4	3	4	4	3	4	3	3	4	5	4	4	5	5	4	4	5	3	5	4	5	4	5	5	5	4	4	5	5	4	5	0
48	f	3	4	4	2	4	3	4	4	2	3	4	3	4	4	4	2	4	3	4	4	2	3	4	3	4	5	4	5	6	6	6	6	6	5	5	5	5	5	5	5	5	5	5	5	3	3	3	0
27	f	2	2	1	3	4	4	4	3	3	4	3	2	4	4	2	2	4	4	4	5	2	2	4	3	5	3	4	5	5	4	2	5	3	3	4	3	5	5	7	6	7	3	6	4	5	5	6	91
49	f	3	3	3	3	3	3	3	3	3	3	3	3	3	3	3	3	4	4	3	3	3	3	3	3	4	3	3	3	3	3	3	3	3	3	3	3	3	3	3	3	3	3	3	3	4	4	4	50
59	f	4	4	5	2	4	4	5	4	2	2	4	4	4	4	5	1	5	4	4	5	1	3	5	4	4	4	3	3	5	4	2	5	0	1	3	4	5	4	6	4	5	5	6	4	5	5	5	52
61	f	3	3	3	2	2	3	4	4	2	3	4	3	3	3	3	2	4	4	4	4	2	3	4	3	4	4	4	4	4	4	4	3	4	4	4	4	4	4	4	4	4	4	4	4	4	4	4	0
45	f	2	4	4	2	4	4	4	4	4	4	4	4	4	4	4	4	4	4	2	4	2	4	4	4	5	5	4	5	5	4	4	4	4	5	5	4	5	4	5	5	4	4	4	4	6	5	5	0
43	f	4	4	4	2	4	4	4	2	2	2	2	2	1	2	2	4	2	2	2	2	4	4	1	1	4	4	1	3	3	5	2	5	5	2	2	4	6	2	6	5	7	0	7	7	4	0	7	47
60	f	4	4	5	2	2	3	4	4	2	4	4	3	2	2	4	2	3	4	4	4	2	3	4	3	4	2	0	2	3	2	2	3	2	1	2	2	5	3	5	5	6	6	6	6	5	4	5	0
46	f	4	4	4	2	3	4	4	3	4	2	3	4	1	1	1	1	1	1	1	1	1	1	1	1	1	4	0	6	4	5	5	5	1	4	4	4	0	0	0	0	0	0	0	0	0	0	0	24
50	f	3	4	3	2	3	4	4	4	3	3	4	4	4	4	4	2	4	4	4	4	3	3	4	4	4	4	4	4	4	4	3	4	4	4	4	3	5	5	5	5	5	4	5	5	5	5	5	82
65	f	4	4	4	2	4	4	4	4	2	2	4	3	4	4	4	2	4	4	4	4	2	2	4	3	5	4	4	4	4	6	5	6	5	4	4	4	6	6	6	6	7	7	7	6	7	6	6	80
38	f	5	5	5	2	2	2	1	1	1	1	1	1	5	5	5	3	3	3	1	1	3	1	1	1	1	0	0	0	3	2	0	3	3	0	0	0	0	0	0	6	0	0	3	0	0	0	0	0
46	f	3	2	2	2	2	3	3	3	3	3	3	3	2	2	2	2	2	2	2	2	2	2	2	1	1	3	3	3	3	3	3	3	2	3	2	2	4	3	4	4	5	5	5	5	3	4	4	0
32	f	4	3	4	2	4	4	4	4	3	2	4	4	4	4	4	1	4	4	3	4	3	2	4	4	4	4	4	5	5	6	5	6	4	4	4	4	5	4	6	6	6	6	6	5	6	5	6	66
34	f	5	5	4	2	3	3	4	2	4	3	2	2	5	3	4	2	3	2	4	2	2	3	2	1	5	6	2	5	5	6	3	4	2	6	5	6	6	7	7	7	6	7	7	2	6	7	6	50
37	f	3	3	2	2	4	3	3	3	2	3	3	2	3	2	3	2	4	2	3	3	2	4	3	2	4	4	4	4	4	4	4	4	4	4	4	4	4	4	4	4	4	4	4	4	4	4	4	0
35	f	2	3	3	3	2	2	3	3	2	3	3	2	3	3	3	3	3	3	3	3	2	3	2	2	3	2	1	1	2	1	1	1	1	1	1	1	3	3	4	3	4	4	4	3	3	3	3	0
58	f	4	2	4	1	5	3	4	4	4	4	3	2	2	4	2	1	4	3	4	4	4	3	4	3	4	4	4	5	4	4	5	4	4	3	3	4	5	4	6	5	5	6	6	5	6	4	5	70
43	f	4	4	3	3	3	3	4	2	4	3	3	2	3	2	2	3	2	2	2	2	4	3	2	2	3	3	3	3	4	4	5	5	5	3	3	4	5	5	5	5	5	5	5	4	5	5	5	50
28	f	3	3	3	4	3	3	3	3	4	4	3	3	3	2	2	3	4	4	4	3	3	4	2	3	4	4	4	4	4	4	4	4	4	4	4	4	5	4	5	5	5	5	5	5	5	5	5	62
37	f	2	4	4	4	2	2	4	3	2	4	3	2	2	2	3	3	3	2	4	3	2	4	3	3	4	4	5	4	6	4	4	4	4	4	4	4	5	5	6	6	6	6	6	4	4	6	6	0
44	f	1	3	3	4	3	1	2	2	4	4	2	1	2	2	2	4	3	2	2	2	4	4	2	1	3	2	2	3	4	4	3	3	3	1	2	2	3	3	5	4	5	4	4	3	3	3	4	0
42	f	3	3	3	3	3	3	3	3	3	4	3	3	3	3	3	3	3	3	3	3	3	3	3	3	3	3	3	3	3	3	3	3	3	3	3	3	4	4	4	4	4	4	4	4	4	4	4	42
43	f	4	3	4	1	4	4	4	3	3	2	4	5	5	5	4	1	4	5	3	3	2	2	5	5	4	4	4	4	4	4	4	4	4	3	4	4	6	4	5	7	6	6	5	5	6	5	5	79
58	f	4	4	4	2	4	3	4	4	2	4	3	2	4	4	4	2	4	4	4	4	2	4	3	3	4	5	3	4	4	5	4	5	4	4	4	4	6	5	6	6	6	6	6	6	6	6	6	0
31	f	2	2	1	2	4	3	3	2	2	3	3	2	2	2	1	2	4	3	3	2	2	3	2	2	4	4	3	4	3	4	4	4	4	4	4	4	4	2	5	4	5	4	5	4	4	4	4	65

## Sheet: individuality & help
age	gender	pre_empathy												pos_empathy												Continuous use of agents	pre_trust											pos_trust											Willingness to help agents
		Q1	Q2	Q3	Q4	Q5	Q6	Q7	Q8	Q9	Q10	Q11	Q12	Q1	Q2	Q3	Q4	Q5	Q6	Q7	Q8	Q9	Q10	Q11	Q12		Q1	Q2	Q3	Q4	Q5	Q6	Q7	Q8	Q9	Q10	Q11	Q1	Q2	Q3	Q4	Q5	Q6	Q7	Q8	Q9	Q10	Q11
24	m	4	4	4	4	3	3	3	4	3	3	3	3	2	2	2	2	2	2	4	4	2	4	4	2	2	3	3	3	4	5	5	5	3	3	3	2	3	3	4	5	5	5	6	4	3	4	3	26
46	m	3	3	3	3	3	4	3	3	3	3	3	3	3	3	3	3	3	3	4	3	3	4	4	3	3	2	2	2	2	2	3	2	2	2	3	3	4	4	5	4	5	4	4	5	4	4	4	0
50	m	3	3	3	3	3	3	3	3	3	3	3	3	3	3	3	3	3	3	3	3	3	3	3	3	3	4	4	4	4	4	4	4	4	4	4	4	3	3	3	3	3	3	3	3	3	3	3	0
38	m	2	2	2	3	3	3	4	4	2	2	4	4	2	2	2	3	3	4	4	4	2	4	4	2	4	4	4	4	5	5	5	5	4	4	4	4	5	5	5	5	5	4	5	5	3	5	5	67
50	m	3	4	3	2	4	3	4	4	2	3	4	3	4	3	3	2	4	3	4	4	2	4	4	3	4	4	3	4	3	3	3	3	3	3	3	3	4	4	4	4	5	5	4	3	4	4	5	50
51	m	4	4	4	3	4	2	4	3	4	4	3	2	2	2	2	4	3	2	3	2	4	4	2	1	2	4	3	3	5	3	2	3	5	4	3	2	3	3	3	5	4	4	4	4	3	3	3	51
54	m	3	2	2	3	3	3	3	4	3	4	3	3	3	3	3	3	3	3	3	3	2	4	3	3	3	4	4	4	4	4	4	4	4	4	3	3	4	4	4	4	4	4	4	4	4	3	3	51
62	m	5	5	5	3	3	2	3	4	5	3	2	2	2	4	4	4	3	2	2	2	5	3	2	2	2	2	2	2	2	2	2	2	2	2	1	2	2	2	2	3	2	2	3	2	2	2	2	11
62	m	3	3	3	3	3	3	3	3	3	3	3	3	3	3	3	3	3	3	3	3	3	3	3	3	3	4	4	4	4	4	4	4	4	4	4	4	4	4	4	4	4	4	4	4	4	4	4	0
36	m	4	4	3	3	4	4	4	2	2	3	4	4	1	4	4	4	3	2	3	2	4	3	2	1	3	2	2	3	1	3	3	4	3	2	2	2	4	4	4	4	4	5	5	2	4	3	4	0
51	m	2	2	2	2	3	2	3	3	2	4	3	2	4	4	4	4	3	3	4	4	2	4	4	3	4	4	4	4	5	4	4	4	4	4	4	4	6	5	6	6	6	5	5	6	5	4	4	3
38	m	2	3	3	3	3	4	4	3	3	3	3	3	3	2	3	4	3	2	3	3	2	3	3	3	3	3	3	2	3	3	3	4	3	3	3	3	4	3	3	4	4	4	4	4	4	3	4	0
44	m	3	4	3	3	3	4	4	3	3	3	3	4	3	2	3	3	3	4	4	3	2	3	3	3	3	3	2	4	4	4	4	3	4	4	4	3	4	5	4	4	4	5	4	5	4	4	5	58
48	m	2	3	2	4	3	2	3	3	3	3	3	2	3	3	3	3	3	2	3	3	3	3	3	2	3	3	3	3	3	3	3	3	3	3	3	3	3	3	3	3	3	3	3	3	3	3	3	50
74	m	4	4	4	2	4	3	4	4	2	4	4	4	4	4	4	2	4	4	4	4	2	4	4	4	3	4	4	4	4	4	4	4	4	4	4	4	5	5	5	5	5	5	5	5	5	6	6	31
36	m	4	3	3	4	3	3	3	3	3	3	4	3	4	4	4	3	4	4	3	3	3	4	4	3	5	5	4	4	4	5	4	4	4	4	4	4	6	6	7	7	7	6	6	7	7	6	6	76
62	m	4	5	2	2	3	2	4	3	4	4	3	2	2	2	2	2	4	3	4	4	3	4	2	2	4	4	2	5	5	4	3	5	4	4	4	3	6	4	6	6	6	6	6	6	6	6	6	25
39	m	2	3	2	2	4	3	2	4	3	4	4	3	3	3	2	2	4	3	3	4	3	4	4	3	4	5	4	5	4	5	5	5	4	5	5	5	5	5	5	5	5	6	6	5	5	5	6	0
40	m	1	1	1	5	1	1	1	2	5	5	2	1	2	2	1	5	2	2	1	1	5	4	2	1	1	0	2	2	2	2	1	3	2	1	1	2	0	1	0	2	1	0	0	0	2	1	2	10
53	m	3	3	3	2	3	2	3	3	3	3	3	3	3	3	3	2	3	3	3	3	3	3	3	3	3	5	5	5	5	5	5	5	2	4	5	5	5	5	5	5	5	5	5	4	4	4	4	48
75	m	2	2	2	2	2	2	2	2	2	2	2	2	3	3	3	3	3	3	3	3	3	3	3	3	3	5	5	5	5	5	3	5	4	5	5	5	3	3	3	3	3	3	3	3	3	3	3	59
69	m	2	2	2	2	3	4	4	3	3	4	3	4	2	2	2	2	4	4	4	4	2	3	4	4	4	6	4	4	5	5	5	5	5	5	5	6	6	5	6	6	6	6	6	6	6	6	6	0
47	m	4	4	3	3	3	4	3	4	3	4	3	3	3	4	3	3	3	4	4	4	3	4	4	3	4	4	3	3	4	3	3	3	4	3	3	3	4	4	4	4	4	5	4	3	3	4	4	48
36	m	2	2	4	1	4	3	4	5	2	2	5	3	2	2	3	2	4	2	4	4	2	4	5	3	2	4	5	4	6	6	4	7	5	5	6	6	4	3	4	5	4	5	5	3	4	3	3	51
45	m	4	5	4	2	4	2	3	3	2	2	3	2	4	4	4	3	4	3	3	3	2	3	3	2	3	3	3	3	3	3	3	3	3	2	3	3	6	4	6	4	6	6	6	4	4	5	5	0
51	m	3	2	3	3	3	3	3	3	3	3	3	3	3	3	2	3	3	3	3	3	3	3	3	3	3	4	4	3	4	3	4	4	4	4	4	4	4	4	4	3	4	4	4	4	4	4	4	0
52	m	3	3	3	3	3	3	3	3	3	3	3	3	3	3	3	3	3	3	3	3	3	3	3	3	3	4	4	4	4	4	4	4	4	4	4	4	3	3	3	3	3	3	3	3	3	3	3	0
64	m	3	3	3	3	3	2	3	3	3	4	3	3	3	3	2	3	3	3	3	3	3	3	3	3	4	5	4	4	4	4	4	4	4	4	4	4	6	6	5	4	5	5	5	5	6	5	6	85
64	m	3	3	3	3	3	3	1	4	3	4	4	3	3	3	3	3	3	3	3	3	3	3	3	3	3	4	3	4	4	4	4	4	4	4	4	4	4	4	4	4	4	4	4	4	4	4	4	0
32	m	1	1	1	4	1	1	1	1	2	4	1	1	1	1	1	4	1	1	1	1	1	4	1	1	2	3	3	4	5	3	3	3	0	1	3	3	0	3	4	4	3	3	3	0	3	3	2	6
52	m	4	5	4	3	4	4	4	4	2	2	4	3	4	3	3	2	4	4	4	4	2	2	4	3	3	1	0	1	0	1	1	1	1	1	1	1	3	1	5	5	5	5	5	4	2	2	4	51
49	m	4	4	4	2	3	4	3	2	4	4	2	2	4	4	4	2	3	2	3	2	4	4	3	2	4	2	3	3	3	3	3	3	3	3	3	3	5	5	5	5	6	6	6	5	5	5	5	63
66	m	4	4	4	3	4	4	4	4	3	3	4	3	4	4	4	2	4	3	4	4	2	3	4	3	4	4	6	5	6	6	5	6	6	6	5	6	5	4	4	5	5	5	5	5	5	4	5	0
32	m	2	2	2	3	3	2	2	2	2	3	3	2	2	2	2	3	2	2	3	2	2	4	3	2	4	4	2	4	4	4	3	3	3	3	3	3	4	4	4	4	3	4	4	3	3	4	4	0
45	m	4	4	3	4	4	3	4	3	2	3	3	3	4	4	4	3	4	3	3	3	2	3	3	3	4	4	3	4	4	5	5	5	4	4	4	4	5	5	5	5	6	6	5	6	5	5	5	0
62	m	4	4	3	3	3	3	3	4	3	3	3	2	3	4	4	3	3	3	3	4	3	4	3	3	3	4	4	4	4	4	4	4	4	3	3	4	5	4	5	5	5	4	5	5	4	4	4	0
57	m	4	4	4	2	4	4	4	4	2	3	4	4	4	4	4	4	4	4	4	4	4	3	4	4	4	5	4	4	4	5	4	5	4	4	4	4	5	6	6	6	6	5	6	5	5	5	5	50
53	m	2	2	2	2	4	3	4	4	5	4	3	2	1	1	1	2	4	1	4	4	5	4	3	1	1	5	5	4	4	4	3	5	3	4	4	4	5	6	4	7	4	3	4	3	3	3	3	49
40	m	4	3	2	2	4	3	4	4	2	3	4	3	4	4	4	4	4	3	4	4	2	4	4	3	5	5	4	5	5	5	5	5	5	5	4	5	6	6	7	7	7	7	7	7	7	6	6	86
38	m	3	4	2	4	3	2	2	2	3	4	1	1	3	3	2	4	2	2	2	2	3	4	2	2	3	2	3	2	3	3	3	3	2	2	3	3	5	4	6	5	5	5	6	5	4	5	5	17
61	m	2	2	3	2	4	3	4	3	2	4	4	3	2	2	2	3	4	3	4	3	3	3	3	3	4	4	3	4	4	5	5	3	4	4	5	5	5	4	4	4	5	4	4	5	5	3	4	64
49	m	4	4	5	2	3	5	4	4	1	4	4	4	2	3	2	1	3	5	5	5	1	4	4	5	5	6	5	5	6	6	5	5	6	5	5	5	6	5	6	6	7	6	7	6	6	7	6	89
62	m	2	2	2	2	3	2	2	2	2	2	2	2	2	2	2	2	2	2	2	2	2	2	2	2	2	0	0	0	0	0	0	1	0	0	0	0	0	0	0	0	0	0	0	0	0	0	0	0
37	m	3	3	3	3	3	3	3	3	3	3	3	3	3	3	3	3	3	3	3	3	3	3	3	3	3	3	3	3	3	3	3	3	4	3	3	3	5	4	5	3	5	5	5	3	3	3	4	0
65	m	4	3	4	2	4	3	4	4	4	4	3	2	3	3	2	3	3	3	4	4	4	4	3	2	3	4	4	4	4	4	4	4	3	4	3	4	4	4	4	4	4	4	4	4	5	4	4	50
40	m	5	5	5	3	4	3	3	3	3	3	3	3	3	3	3	2	3	3	3	2	3	3	3	3	3	3	3	3	5	4	4	4	4	2	3	3	4	4	4	3	4	4	4	4	4	4	4	81
51	m	3	3	3	3	3	2	3	2	4	4	3	2	3	3	3	3	3	2	3	2	3	4	2	2	3	4	3	4	3	3	3	3	3	3	3	3	4	3	4	4	4	4	4	3	3	3	3	30
57	m	2	4	2	2	4	3	4	4	3	4	3	3	2	2	2	4	4	3	4	4	2	4	2	2	4	4	4	4	4	7	4	7	4	4	4	5	6	5	6	6	7	6	7	5	5	5	5	53
51	m	4	4	4	3	4	2	3	2	1	4	2	2	2	4	4	3	4	4	3	4	2	4	4	2	4	2	4	2	2	2	5	3	5	5	3	3	5	5	5	5	6	6	6	4	5	5	5	75
64	m	4	3	3	2	4	3	4	4	2	3	4	4	4	3	3	2	4	3	4	3	2	3	4	3	4	5	4	4	4	5	3	4	4	5	4	4	5	4	5	4	5	5	5	4	4	5	4	0
60	m	3	3	3	3	3	3	3	3	3	3	3	3	3	3	3	3	3	3	3	3	3	3	3	3	3	4	4	4	4	4	4	4	4	4	4	4	4	4	4	4	4	4	4	4	4	4	4	56
51	f	4	4	4	2	2	3	3	3	3	3	3	3	4	4	4	2	4	3	3	3	3	3	3	3	3	5	4	5	4	5	4	5	4	4	4	4	5	4	5	5	5	4	5	4	4	4	4	51
36	f	4	2	2	2	4	4	4	4	2	4	4	2	2	2	2	2	4	2	4	4	2	4	4	2	4	5	3	5	5	5	5	5	5	4	4	4	4	3	4	5	5	5	5	5	3	3	3	37
89	m	3	3	3	2	4	3	4	3	2	2	4	4	4	4	4	2	4	4	4	4	2	4	4	4	4	3	3	4	3	4	3	5	4	3	3	4	4	3	4	4	4	5	5	4	4	4	5	43
22	f	5	4	3	4	3	2	3	4	2	3	2	2	5	4	3	4	2	2	3	4	2	3	2	2	3	2	5	4	5	5	3	5	2	2	3	4	4	5	5	5	5	4	4	2	3	5	4	13
49	f	4	4	4	3	2	2	1	3	3	4	2	2	4	4	4	2	4	4	4	4	2	2	3	4	4	5	2	4	4	6	4	4	4	3	3	4	5	5	7	7	7	7	7	4	5	5	7	78
52	f	2	2	2	2	4	4	4	4	4	2	4	4	2	2	2	1	4	4	4	4	2	2	4	4	4	4	5	5	4	6	5	6	4	4	4	5	6	6	7	6	6	5	6	6	5	5	5	90
43	f	4	4	4	2	4	3	4	4	3	3	3	3	3	3	3	3	3	3	3	3	3	3	3	3	4	4	4	4	4	4	4	4	4	4	4	4	5	5	5	5	5	5	5	4	4	4	5	0
43	f	2	2	2	4	2	2	2	3	2	4	2	1	2	2	2	4	2	2	2	2	3	5	2	1	3	2	2	1	2	1	1	1	3	1	1	1	3	1	1	4	3	2	3	2	2	2	2	35
67	f	4	2	2	2	4	4	4	4	2	3	4	2	2	2	2	2	4	4	4	4	2	3	4	3	4	5	5	6	6	6	5	6	6	5	5	6	6	6	6	6	7	7	7	6	6	6	6	79
39	f	4	3	2	2	4	3	4	3	4	3	4	3	4	3	2	3	4	3	4	3	4	3	4	2	2	4	4	5	5	5	5	5	4	4	5	4	3	4	4	5	5	4	5	4	4	5	4	0
49	f	4	4	4	2	4	3	3	3	3	3	3	3	4	4	4	3	3	3	3	3	3	3	3	3	4	5	5	5	5	5	4	5	4	4	4	4	4	4	4	4	4	4	3	4	4	4	4	0
23	f	4	4	4	4	4	3	4	4	1	3	3	3	4	4	4	5	4	4	3	3	1	2	4	4	4	4	4	5	4	6	6	5	4	4	4	4	4	3	3	3	4	4	4	4	4	5	5	0
44	f	4	4	4	2	4	4	4	3	2	3	4	4	4	4	3	2	4	4	4	4	2	2	4	4	4	5	4	4	3	4	3	4	4	4	5	5	6	5	7	7	6	6	6	5	5	5	5	79
55	f	3	3	3	3	4	2	4	4	3	4	2	2	3	3	2	2	4	2	3	4	2	2	2	2	4	4	4	5	5	5	4	5	4	5	5	5	5	5	6	6	6	5	6	5	6	6	6	65
50	f	2	2	2	4	1	1	2	2	3	4	1	1	2	2	2	4	2	2	2	2	4	4	2	2	3	1	1	1	3	3	3	3	3	1	0	0	3	3	3	4	4	4	4	4	4	4	4	66
51	f	5	4	3	1	4	4	4	5	3	2	4	3	5	4	3	2	4	4	5	4	3	2	4	4	5	4	6	5	4	4	4	4	5	3	4	3	5	6	5	7	6	4	4	6	6	4	5	100
46	f	3	4	4	2	4	3	4	2	3	3	3	3	3	4	4	2	4	3	4	3	3	4	3	2	3	3	4	4	5	4	4	4	4	3	4	3	5	5	5	5	5	5	5	5	5	5	5	29
44	f	5	5	5	1	5	2	4	5	1	2	4	4	5	5	5	1	5	2	4	4	1	4	4	1	5	3	3	3	5	4	4	5	3	2	2	2	4	2	3	2	3	3	4	4	4	4	4	100
32	f	3	3	3	2	2	3	3	3	3	3	4	3	4	2	4	1	1	4	4	4	2	2	5	4	5	5	4	4	5	4	4	5	4	4	4	4	6	4	7	6	6	6	5	4	6	5	5	80
25	f	4	4	3	2	4	3	4	4	1	3	3	4	2	3	3	2	4	3	4	4	3	3	3	4	5	4	3	3	4	4	3	3	3	5	3	4	5	4	3	5	4	5	5	4	6	5	5	90
40	f	4	5	3	1	4	4	5	3	2	2	4	3	4	4	3	1	4	4	5	2	1	3	3	3	3	3	5	3	5	4	4	4	4	1	1	3	4	4	2	6	6	6	6	6	2	2	3	52
50	f	3	3	3	2	4	3	5	5	2	4	5	3	3	3	3	2	3	3	4	5	2	4	5	3	5	5	4	5	5	5	5	5	4	5	5	5	6	6	6	6	6	6	6	6	7	7	7	100
47	f	4	3	3	2	4	4	4	4	2	3	3	3	4	3	3	2	4	4	4	4	2	3	4	3	4	5	4	5	5	5	5	5	5	5	4	5	6	4	6	5	6	6	6	5	5	5	5	0
31	f	4	4	3	4	3	2	4	2	3	4	3	3	2	2	2	4	3	3	2	2	4	4	2	2	3	4	3	4	4	4	3	4	3	3	4	3	4	4	4	5	4	3	4	3	3	3	4	57
41	f	4	5	5	3	3	3	3	3	3	3	3	1	4	4	5	2	2	3	3	2	3	3	3	2	3	4	3	3	3	4	3	4	4	3	4	3	4	4	7	7	7	7	4	5	5	7	6	48
51	f	1	1	1	1	4	3	5	5	3	3	4	4	1	1	1	1	4	4	4	4	2	4	4	4	4	4	3	4	4	4	4	3	3	3	3	3	6	4	6	6	6	6	6	5	5	4	4	81
54	f	3	4	3	2	4	4	4	4	2	2	4	4	3	4	2	2	4	4	4	4	2	2	4	4	4	4	3	4	4	4	4	4	3	5	4	5	4	4	5	6	6	6	6	6	6	6	6	0
73	f	4	4	4	2	4	3	4	3	2	3	4	2	4	4	4	3	4	4	4	4	2	3	3	3	4	5	4	5	5	5	5	5	4	5	4	4	6	6	6	6	6	7	7	5	6	5	5	55
52	f	3	4	3	5	2	2	2	3	3	3	3	3	1	1	1	1	1	1	1	1	1	1	1	1	1	2	3	3	3	3	3	3	4	3	3	3	0	0	0	1	0	1	1	1	1	1	0	0
70	f	2	3	3	2	3	2	3	3	3	3	3	2	4	3	3	3	3	3	2	3	3	3	4	3	4	5	4	4	4	4	5	5	4	4	4	4	4	4	5	4	4	3	4	4	3	4	4	63
69	f	4	4	4	2	4	4	4	4	2	4	4	3	4	4	4	2	4	4	4	4	2	2	4	4	3	6	5	6	6	6	5	6	6	6	6	6	6	4	6	6	6	6	6	6	6	6	6	53
34	f	4	2	2	3	4	4	4	4	3	3	4	3	2	2	2	2	2	3	3	3	3	3	3	3	2	4	4	3	3	3	4	3	3	4	4	4	3	4	4	4	3	3	4	4	4	4	4	42
48	f	3	3	3	3	3	3	3	3	3	3	3	3	3	3	3	3	3	3	3	3	3	3	3	3	3	2	2	2	2	3	3	3	2	2	2	2	3	3	3	3	3	3	3	3	3	3	3	0
35	f	4	3	4	3	3	2	3	4	3	3	3	2	3	4	3	3	4	2	3	3	3	3	4	2	4	4	5	5	4	4	3	4	4	4	4	4	4	4	4	4	4	3	4	4	4	3	4	0
75	f	3	3	2	2	2	3	3	2	3	3	2	2	3	2	2	3	3	2	3	3	3	3	2	3	3	3	3	4	4	3	4	3	2	3	3	2	5	5	4	5	5	4	4	3	3	4	4	81
43	f	4	4	4	2	4	3	4	4	3	3	4	2	2	2	2	2	4	2	4	4	3	4	4	2	4	2	2	2	3	2	2	2	2	2	2	2	5	5	5	5	6	5	6	4	4	5	5	7
38	f	3	3	3	3	3	3	3	3	3	3	3	3	3	3	3	3	3	3	3	3	3	3	3	3	3	4	4	4	4	4	4	4	4	4	4	4	4	4	4	4	4	4	4	4	4	4	4	100
55	f	2	3	2	2	4	3	4	3	2	3	4	2	3	3	3	3	4	3	4	3	4	4	4	3	3	2	2	2	2	2	2	2	2	2	2	2	4	4	4	4	4	4	3	4	4	4	4	40
50	f	3	3	3	3	3	3	3	3	4	4	3	3	2	2	2	3	3	2	4	3	4	4	2	2	4	4	4	4	6	4	4	5	4	4	4	4	6	4	4	5	4	4	4	4	4	4	4	0
41	f	4	4	4	3	3	3	3	3	3	4	2	2	4	4	4	3	3	2	3	2	3	3	2	2	3	0	0	0	0	1	0	1	0	0	0	0	1	0	0	0	0	0	1	0	0	0	0	0
32	f	2	4	4	4	2	3	3	2	3	3	3	2	2	2	2	3	3	2	3	3	3	3	2	2	3	2	3	2	3	2	3	2	2	2	2	2	3	3	3	3	4	4	3	3	4	3	3	50
45	f	4	4	4	2	4	4	4	4	2	4	4	4	3	3	3	3	3	3	3	3	3	3	3	3	3	5	5	5	5	5	5	5	5	5	5	5	5	5	5	5	5	5	6	5	5	5	5	0
55	f	3	3	3	2	3	2	4	4	4	4	3	2	3	3	3	2	3	2	4	4	4	4	4	3	4	5	5	5	3	5	5	4	5	5	4	5	5	5	5	5	5	4	5	4	5	4	5	0
40	f	4	4	4	2	3	4	4	4	3	2	4	3	4	4	4	2	3	4	4	4	2	2	3	3	3	4	4	3	3	3	2	3	2	2	3	3	5	4	5	5	4	4	5	4	4	4	4	90
57	f	4	3	3	1	4	4	4	4	1	2	4	4	4	3	2	1	4	4	4	4	1	2	4	4	4	5	5	5	5	5	5	5	5	5	5	5	6	6	6	6	6	6	6	6	6	6	6	0
48	f	5	5	4	1	1	4	5	4	1	5	5	2	4	5	4	2	4	4	5	4	2	4	4	2	4	0	2	0	2	0	0	0	0	0	0	0	3	3	3	5	4	4	5	7	1	1	4	22
46	f	4	4	3	2	4	4	3	2	4	2	4	4	4	4	4	2	4	4	3	2	2	2	2	4	4	5	5	5	5	5	4	5	4	4	4	4	5	5	6	5	6	6	6	5	6	5	6	0
40	f	3	2	3	2	4	3	4	4	2	4	4	4	3	2	3	1	4	3	3	4	2	4	4	3	5	5	4	5	6	4	4	4	4	5	4	4	6	6	7	7	7	5	7	4	5	5	6	69
33	f	3	4	4	3	3	3	3	3	3	3	3	3	4	4	4	2	3	3	3	3	3	3	3	3	3	4	4	3	4	4	4	4	4	4	4	4	4	4	4	4	4	4	4	4	4	4	4	52
64	f	4	4	4	2	4	3	4	4	3	4	4	3	2	2	2	2	4	3	4	4	3	3	3	2	4	6	5	6	5	6	6	6	5	5	5	5	6	5	6	5	6	6	6	5	5	5	5	0
57	f	2	4	4	1	3	3	4	4	4	4	3	2	2	4	2	1	2	4	4	4	3	2	4	2	4	5	6	5	4	4	4	4	4	4	4	4	5	5	4	6	6	6	7	5	5	4	4	31

## Sheet: individuality & not help
age	gender	pre_empathy												pos_empathy												Continuous use of agents	pre_trust											pos_trust											Willingness to help agents
		Q1	Q2	Q3	Q4	Q5	Q6	Q7	Q8	Q9	Q10	Q11	Q12	Q1	Q2	Q3	Q4	Q5	Q6	Q7	Q8	Q9	Q10	Q11	Q12		Q1	Q2	Q3	Q4	Q5	Q6	Q7	Q8	Q9	Q10	Q11	Q1	Q2	Q3	Q4	Q5	Q6	Q7	Q8	Q9	Q10	Q11
62	m	1	1	1	5	1	1	1	4	4	4	1	1	1	1	1	5	1	1	1	1	5	5	1	1	1	3	3	3	3	3	3	3	3	0	3	3	0	0	0	0	0	0	0	0	0	3	3	1
40	m	3	3	3	3	2	3	3	3	3	3	3	3	3	3	3	3	3	3	3	3	3	3	3	3	2	4	4	4	4	3	3	3	4	4	3	3	3	3	3	3	3	2	2	2	2	2	2	50
45	m	4	4	4	3	3	3	3	3	2	4	3	3	2	2	2	2	2	2	2	3	3	3	3	3	4	4	5	5	4	5	5	5	4	3	3	4	5	5	5	5	6	6	5	5	5	5	5	0
37	m	2	3	2	4	2	2	3	4	3	4	3	2	2	1	2	4	3	2	3	4	2	3	2	1	3	3	4	3	5	4	3	4	4	3	3	3	5	6	5	5	4	4	4	3	3	4	4	55
51	m	2	2	2	3	2	2	2	3	2	2	4	4	2	2	2	4	2	2	2	4	2	4	2	2	4	5	6	6	4	6	6	6	4	5	4	5	6	6	6	4	6	6	6	4	6	4	6	57
57	m	5	5	5	1	3	1	5	1	3	5	3	1	5	5	5	3	3	3	3	3	3	3	3	3	3	0	0	0	0	0	0	0	0	0	0	0	3	3	3	3	3	4	4	3	3	3	3	50
44	m	4	4	4	2	4	3	3	3	4	3	2	2	4	4	4	2	4	3	3	3	4	3	3	3	3	4	3	4	4	3	4	4	3	3	3	3	6	4	6	4	6	5	6	4	5	5	5	85
37	m	2	2	2	3	4	2	1	3	2	2	3	1	1	1	1	1	5	3	4	4	1	3	5	3	5	5	4	4	5	4	4	4	4	5	4	4	6	6	7	4	7	7	7	7	7	7	7	0
50	m	2	3	3	3	3	2	3	3	3	3	3	2	3	4	3	3	3	3	3	3	3	2	3	3	3	3	2	3	3	3	3	3	3	3	3	3	4	5	3	4	4	4	4	4	3	4	4	0
64	m	3	4	4	2	3	3	3	3	3	2	2	2	3	2	2	4	2	2	2	2	2	3	3	2	2	4	4	3	2	4	3	4	3	4	2	2	5	4	5	5	5	6	6	5	5	4	5	6
55	m	4	4	3	3	3	4	3	4	3	3	4	3	4	4	4	3	3	3	4	3	3	3	4	3	4	4	5	4	4	5	5	5	4	5	4	5	5	6	6	6	7	7	7	5	6	6	6	89
61	m	3	5	5	2	2	3	2	4	3	3	4	3	4	5	5	1	2	4	4	3	2	2	4	4	4	2	1	3	3	4	2	4	3	1	1	2	5	4	7	4	7	7	7	5	6	6	7	91
60	m	4	4	4	2	4	4	3	3	4	4	4	4	4	4	4	2	4	3	3	4	3	3	3	3	4	3	2	3	2	4	3	4	3	3	2	4	4	3	4	5	6	6	6	5	5	6	6	54
44	m	3	3	3	3	3	3	3	3	3	3	3	3	3	3	3	2	3	3	3	3	3	3	3	3	2	3	2	3	3	3	3	3	3	3	3	3	4	4	4	4	4	4	4	4	4	4	4	50
76	m	2	2	2	3	4	3	4	3	4	3	3	2	3	2	2	3	3	2	3	3	3	2	3	2	3	5	3	4	4	5	5	5	5	5	5	4	4	4	4	3	4	4	4	4	3	3	3	64
51	m	4	4	3	2	3	3	3	4	2	3	4	3	2	2	2	2	2	3	3	3	3	2	3	3	3	5	5	4	4	5	5	5	3	4	5	5	5	5	5	5	5	4	5	4	5	4	5	64
36	m	3	4	3	4	4	3	3	3	3	3	3	3	4	4	3	4	4	4	3	4	4	4	4	3	4	5	5	4	5	4	4	5	5	4	4	3	6	6	5	6	6	7	7	6	6	5	6	78
35	m	2	2	2	4	2	2	3	3	4	3	2	2	3	2	2	4	2	2	3	3	3	4	3	2	4	2	2	3	2	3	3	3	3	2	2	2	4	3	4	3	4	4	3	5	4	3	4	0
43	m	4	4	4	3	3	3	3	3	3	3	4	3	3	4	4	3	3	3	3	3	3	3	3	3	3	2	4	3	3	3	3	3	3	3	3	3	3	3	3	3	5	5	5	3	3	3	3	0
55	m	3	3	3	3	3	3	3	3	3	3	3	3	3	3	3	3	3	3	3	3	3	3	3	3	3	4	4	4	4	4	4	4	4	4	4	4	4	4	4	4	4	4	4	4	4	4	4	0
53	m	5	5	5	5	1	1	1	1	3	3	1	1	1	1	1	5	1	1	1	1	1	3	1	1	1	1	1	1	1	1	1	1	1	0	0	0	0	0	0	0	0	0	0	0	0	0	0	0
53	m	4	4	4	3	4	4	4	4	2	2	4	4	4	4	4	3	4	3	3	3	4	2	3	3	3	5	3	4	5	4	4	5	5	4	4	4	4	4	5	5	4	4	4	4	5	5	4	71
50	m	3	4	4	2	3	4	3	3	2	3	3	3	2	3	3	2	3	3	3	3	2	3	3	3	3	4	1	4	4	4	4	4	4	3	4	4	4	3	4	5	5	4	4	4	4	4	4	0
47	m	4	4	4	2	4	3	4	4	3	4	4	3	4	4	4	2	4	3	4	4	4	4	3	2	4	5	5	6	4	5	4	5	3	5	4	5	6	6	7	6	6	6	6	2	6	6	6	71
71	m	3	4	4	3	4	3	4	3	4	4	4	3	1	1	1	1	1	1	1	1	1	1	1	1	1	4	4	4	3	4	3	4	4	5	4	4	0	0	0	0	5	5	5	3	3	0	0	0
44	m	3	4	4	2	3	3	4	4	2	3	3	3	3	4	4	3	3	3	4	3	2	3	3	3	3	3	3	3	4	3	3	4	3	3	3	3	4	3	4	5	5	4	5	3	3	3	3	0
58	m	2	2	2	4	3	2	3	3	2	3	3	4	4	3	4	4	3	3	3	4	2	2	3	3	4	5	4	6	5	6	3	5	5	6	4	5	6	5	6	4	6	5	5	5	6	4	5	0
49	m	3	3	3	3	3	3	3	3	3	3	3	3	3	3	3	3	3	3	3	3	3	3	3	3	3	4	3	4	3	4	3	4	3	4	3	4	5	5	5	5	5	5	5	5	5	5	5	0
57	m	5	4	3	2	4	3	4	4	4	3	2	2	2	3	2	2	4	3	4	4	4	4	2	3	3	3	2	5	4	5	3	4	2	3	3	4	5	3	5	5	5	5	5	3	4	3	3	51
54	m	5	4	4	2	4	4	5	4	4	2	4	4	4	4	5	2	4	4	5	4	4	2	4	4	4	3	2	3	3	3	3	3	3	2	3	3	4	4	4	5	4	4	4	3	5	5	5	83
54	m	5	5	4	2	3	2	2	4	3	4	2	2	2	5	4	3	3	2	2	2	3	3	3	2	3	5	4	3	3	4	3	3	5	4	3	3	5	3	5	5	5	5	6	4	4	4	4	50
39	m	2	4	2	2	4	3	4	4	2	3	4	3	3	2	2	2	4	3	4	4	2	3	4	3	4	3	0	3	0	3	3	3	3	2	1	1	4	4	3	3	4	3	3	5	4	4	4	65
58	m	4	4	3	2	2	3	4	4	3	2	4	4	3	3	3	2	4	4	4	4	3	3	4	3	4	5	4	5	4	5	5	5	4	4	4	5	5	5	5	5	5	6	5	5	5	5	5	77
47	m	4	4	2	3	3	3	2	3	4	4	2	2	4	3	3	2	4	3	3	4	3	4	2	2	5	5	4	5	6	5	5	5	1	5	5	5	6	5	7	6	7	7	7	6	6	6	6	87
49	m	4	3	3	2	4	3	4	4	2	3	4	3	3	3	2	2	4	4	4	4	2	4	4	3	2	4	3	4	6	4	6	6	6	3	5	4	3	3	3	3	4	4	3	3	2	3	3	34
51	m	4	3	4	3	3	3	4	4	3	3	3	3	4	3	4	2	4	3	4	4	3	3	4	4	4	4	4	4	4	4	4	4	4	5	3	4	4	4	5	4	5	4	4	4	5	4	5	68
40	m	5	5	5	2	1	4	1	1	5	5	1	1	4	5	4	5	1	1	1	1	5	5	1	1	1	0	0	0	0	0	0	0	0	0	0	0	0	0	0	4	0	0	0	1	0	0	0	51
49	f	1	1	1	2	3	2	1	1	3	5	2	1	2	2	2	3	3	2	2	2	2	5	1	1	4	3	3	3	3	3	3	3	3	3	3	3	3	3	3	7	7	7	7	3	3	3	3	43
45	m	4	4	4	3	3	2	3	3	4	3	3	2	4	4	3	4	2	2	3	2	4	4	2	2	3	3	4	3	4	3	2	3	3	2	4	3	5	4	5	5	5	5	4	4	4	3	4	43
31	m	1	1	1	4	1	2	3	3	3	4	3	3	1	1	1	4	2	2	3	3	3	4	3	2	1	4	4	4	4	4	4	4	4	4	4	4	4	4	4	4	5	5	5	5	4	4	4	0
38	m	4	4	4	5	2	2	2	2	4	4	3	3	4	4	3	4	2	3	3	3	3	4	3	3	3	5	4	5	5	5	4	5	4	4	4	4	5	4	4	4	5	5	4	4	3	4	4	58
52	m	4	4	4	3	3	3	3	4	2	4	3	3	2	2	2	3	3	3	3	3	2	4	3	3	3	4	4	4	4	4	4	4	4	4	4	4	4	4	4	4	5	5	5	4	4	4	4	0
47	m	2	3	2	3	3	2	3	2	4	3	3	2	1	1	1	3	3	3	2	2	3	3	3	2	3	5	3	5	4	5	5	5	4	5	4	5	4	4	5	4	6	6	6	4	4	4	4	0
43	m	3	4	4	2	4	4	4	4	3	3	4	4	4	4	4	2	4	5	3	4	3	2	4	5	4	4	4	4	3	4	3	4	3	4	4	4	5	5	6	5	5	7	7	7	6	5	5	50
53	m	2	2	2	3	3	3	3	2	2	3	3	3	4	2	2	3	3	3	3	2	2	3	2	2	3	2	2	2	3	2	2	2	2	3	3	3	6	4	6	6	6	4	6	5	4	5	5	11
69	m	4	2	4	2	5	4	4	4	2	4	3	3	4	2	2	2	4	4	4	4	2	4	4	4	5	6	5	7	7	7	7	7	6	6	6	6	6	6	6	4	6	6	6	4	7	5	6	83
53	m	4	4	4	2	4	3	4	4	2	2	4	3	4	4	4	2	4	4	4	4	2	2	4	3	4	4	4	4	4	4	4	4	4	4	4	4	5	5	5	5	5	5	5	5	5	5	5	78
60	m	3	3	2	3	3	3	4	4	3	4	3	3	3	3	3	3	3	3	4	3	4	3	3	3	5	4	4	4	5	4	4	4	4	4	4	4	4	4	5	5	5	5	4	4	4	4	4	0
74	m	2	2	2	2	4	4	4	4	3	3	4	4	2	2	4	3	4	4	4	4	2	3	3	4	4	5	4	5	4	5	4	4	3	4	3	4	4	3	4	5	5	5	5	4	4	5	5	0
46	f	4	4	4	1	4	4	5	5	3	2	5	5	4	4	4	1	5	5	5	5	3	2	4	5	5	4	0	5	4	6	4	7	4	4	4	4	6	3	6	4	7	5	7	5	4	4	5	81
36	f	2	2	2	2	4	3	2	3	3	4	2	2	4	2	2	2	4	3	4	3	2	3	4	3	5	4	5	5	5	6	5	4	4	4	4	4	5	5	6	6	6	6	6	5	6	5	6	0
52	f	3	2	3	4	4	3	4	4	1	3	4	3	3	2	2	2	4	3	4	4	2	3	4	3	3	3	3	3	4	4	3	4	4	2	2	3	3	2	3	4	4	4	5	4	4	4	4	50
73	f	4	5	4	2	4	4	4	4	2	3	4	3	2	2	2	2	4	3	4	3	2	4	3	3	4	5	3	5	5	5	5	5	4	5	4	5	6	4	5	6	6	5	6	5	5	5	5	0
46	f	2	2	2	3	3	2	3	3	4	4	3	2	2	2	2	3	3	2	3	3	2	4	3	2	3	4	4	5	5	5	5	5	4	4	4	4	4	4	5	5	5	5	5	5	4	4	4	20
57	f	4	4	3	2	3	3	4	4	2	3	4	3	4	3	3	2	4	3	5	4	1	4	4	4	4	4	4	4	5	5	3	5	4	4	5	4	4	4	5	5	6	5	6	5	5	5	6	54
39	f	3	3	3	3	3	3	3	3	2	3	3	3	3	3	3	3	3	3	3	3	2	3	3	3	3	4	4	4	4	4	4	4	4	4	4	4	4	4	4	4	4	4	4	4	5	4	4	60
63	f	3	4	4	3	2	2	2	2	4	4	2	2	2	2	2	4	3	2	3	4	5	4	2	2	3	3	2	2	2	3	2	3	2	1	2	2	3	2	2	3	2	2	2	2	2	2	2	51
41	f	4	5	4	1	3	4	4	4	1	2	4	3	5	4	4	1	4	4	4	4	1	4	4	4	5	6	5	6	6	6	6	6	6	7	5	6	6	5	7	7	7	7	7	7	7	6	7	100
58	f	4	4	4	2	3	3	4	2	4	3	3	2	4	4	4	2	4	3	4	4	4	3	3	3	4	4	5	5	4	6	5	6	4	4	3	4	5	5	6	4	6	6	6	6	5	5	6	52
55	f	2	2	2	2	4	3	4	4	2	3	4	3	3	3	2	2	2	2	3	3	3	3	3	3	3	5	2	4	4	5	3	4	4	4	4	4	6	4	4	5	5	5	4	4	5	5	5	0
50	f	4	3	2	2	4	4	4	4	3	3	4	3	4	4	3	2	4	3	4	4	3	4	4	3	4	5	5	5	5	5	5	5	4	5	5	4	5	5	5	5	5	5	5	5	5	5	5	54
58	f	3	3	3	2	4	3	3	3	3	3	3	3	3	3	3	2	2	3	3	3	3	3	3	3	3	4	3	4	4	4	3	4	4	4	4	4	4	4	4	4	4	3	4	4	4	4	4	0
38	f	2	2	2	4	2	2	4	4	4	4	4	3	2	2	2	4	2	2	4	4	4	4	3	2	5	3	4	3	4	4	3	4	4	3	4	4	4	6	7	5	7	5	7	7	7	7	7	6
51	f	3	4	4	3	3	3	4	3	2	3	4	4	3	3	3	3	4	3	3	3	3	3	3	3	3	4	4	4	4	5	4	5	4	3	4	4	3	3	3	3	3	3	3	3	3	3	3	71
53	f	4	4	3	2	3	2	4	4	3	4	3	1	2	2	2	2	3	2	4	4	3	4	3	2	4	1	3	3	3	4	3	4	3	0	0	4	6	4	5	4	5	5	6	6	4	4	6	81
55	f	3	3	3	2	3	3	3	2	3	3	3	3	3	3	3	2	3	3	3	3	2	3	3	3	2	4	4	4	4	5	5	5	4	4	4	4	4	4	4	5	5	4	5	4	4	4	4	0
39	f	2	2	3	1	5	5	5	4	2	2	4	5	3	2	2	1	5	4	5	4	1	2	4	5	4	3	4	3	5	3	3	3	3	2	2	3	6	6	7	7	7	7	7	7	2	6	6	0
42	f	4	2	4	1	5	5	5	4	1	1	5	5	4	4	4	1	5	5	5	4	1	1	4	5	5	4	4	4	4	4	3	4	4	3	4	4	4	4	5	5	5	4	5	5	5	5	5	51
49	f	2	4	3	3	5	3	4	4	3	3	3	2	3	3	2	2	4	3	4	4	3	3	3	3	4	4	4	4	4	4	4	4	5	3	3	4	5	5	6	6	6	6	6	6	6	5	5	52
69	f	4	2	3	3	3	3	4	3	3	2	3	2	4	3	2	4	3	2	3	3	3	4	2	2	3	4	4	5	5	6	4	5	4	3	3	4	5	4	5	5	5	5	5	4	4	4	4	30
59	f	2	2	3	3	3	3	2	2	3	4	3	2	2	2	3	3	4	3	3	4	2	4	2	2	4	5	4	4	4	5	4	5	4	4	4	4	6	4	5	4	5	5	5	4	5	5	4	0
57	f	4	4	4	2	3	4	4	2	2	4	4	4	4	4	4	2	4	4	4	3	4	2	2	3	4	6	6	6	6	7	6	6	5	6	6	6	6	6	6	6	6	6	6	4	6	6	6	0
70	f	4	4	2	1	4	4	4	4	2	3	4	4	4	4	4	2	5	4	4	5	2	3	4	4	4	4	4	5	5	5	5	5	5	5	4	5	6	5	6	6	6	6	6	6	6	5	6	51
42	f	3	2	2	3	2	2	3	3	3	3	3	3	3	3	3	3	3	3	3	3	3	3	2	3	2	2	2	2	2	2	2	2	2	2	2	2	3	4	3	3	3	3	3	3	3	3	3	0
49	f	3	3	3	2	4	3	4	3	2	3	3	3	2	2	2	2	4	3	3	3	2	4	3	2	3	4	3	3	3	3	3	3	3	3	2	3	4	3	4	4	4	3	4	3	3	3	3	43
36	f	1	1	1	1	1	1	1	1	1	5	1	1	1	1	1	1	1	1	1	1	1	1	1	1	1	6	6	6	6	6	6	6	6	6	6	6	4	5	6	6	6	6	6	6	6	6	6	64
39	f	4	4	4	4	3	4	4	3	2	4	3	3	4	4	4	3	3	4	4	4	2	2	4	3	4	4	1	4	1	4	1	4	3	1	1	3	5	4	6	4	6	5	6	3	3	4	4	31
52	f	3	3	3	2	4	3	4	3	3	3	4	3	3	3	3	2	4	3	4	4	2	3	4	3	4	4	4	4	4	5	4	5	3	3	4	4	4	4	5	5	5	4	5	3	4	4	5	70
41	f	4	4	4	3	4	3	4	4	3	2	3	3	4	4	4	2	4	4	4	4	3	3	3	3	3	4	3	4	4	4	4	4	4	4	4	4	6	5	6	6	7	6	7	6	6	6	6	0
53	f	2	2	2	2	2	3	2	2	3	3	3	3	1	1	1	5	1	2	1	1	4	3	2	2	3	3	1	1	1	3	3	3	4	2	2	3	1	2	2	2	3	3	3	3	2	2	2	0
57	f	4	3	3	2	3	3	3	3	3	3	3	3	3	3	3	3	3	3	3	2	3	3	3	3	3	3	3	3	3	3	3	3	3	2	2	3	4	4	4	4	4	4	4	3	4	4	4	0
56	f	3	4	4	2	4	3	4	4	3	3	4	3	3	3	3	2	4	3	4	4	2	3	4	3	4	5	3	4	4	4	4	4	4	4	4	4	5	4	5	5	5	5	5	5	4	5	5	90
43	f	4	4	4	2	3	3	4	3	3	2	4	3	4	4	4	2	3	3	4	4	3	3	4	3	5	4	4	4	6	4	4	4	2	3	3	3	5	5	6	6	5	5	5	4	6	5	5	45
54	f	4	4	4	2	2	2	1	2	4	3	2	3	2	2	3	3	2	3	2	2	3	3	3	3	2	4	3	3	4	5	3	4	2	1	2	3	3	2	2	2	3	3	2	2	2	1	3	0
53	f	3	3	3	3	4	3	3	3	2	3	3	3	3	3	3	3	3	3	4	3	2	3	3	3	3	3	4	4	4	4	4	5	4	4	4	4	4	5	5	5	5	5	5	4	4	4	4	6
49	f	3	2	3	3	4	4	3	4	2	3	4	4	4	3	3	2	4	4	4	4	2	3	4	4	3	3	3	3	3	3	3	4	4	3	3	3	4	4	4	5	4	4	4	4	4	4	4	76
50	f	2	4	2	2	4	3	4	4	2	4	3	3	2	2	2	2	3	3	4	3	2	4	3	2	3	4	2	4	5	4	4	5	4	3	4	4	4	3	5	5	4	4	5	4	4	4	4	51
61	f	4	4	3	2	3	2	4	3	3	4	2	2	2	3	2	1	4	3	3	2	2	3	2	2	4	3	4	4	5	4	3	4	4	2	3	3	4	4	5	4	4	4	4	3	6	5	5	61
24	f	2	2	2	3	3	2	4	4	2	3	4	2	3	2	2	3	3	2	4	4	3	3	3	2	3	4	3	4	4	4	3	4	2	3	3	4	5	4	4	4	4	4	5	5	5	3	4	74
56	f	2	2	2	2	4	2	4	4	2	4	4	2	2	2	2	2	2	2	4	4	2	4	4	1	4	5	3	6	4	6	5	6	6	5	4	4	5	4	5	4	6	6	6	4	3	4	6	38
46	f	4	4	5	2	4	4	2	4	4	4	4	2	4	4	4	4	5	4	4	4	2	2	4	4	5	5	5	5	5	4	3	5	5	3	2	2	5	3	6	6	6	7	7	7	6	6	6	0
62	f	4	5	5	2	2	4	4	4	4	2	4	4	4	4	4	2	3	3	4	4	4	4	4	4	3	5	4	5	5	5	5	5	4	4	4	4	5	4	4	5	4	4	4	4	4	4	4	65
40	f	4	5	2	2	3	2	4	3	2	4	3	2	2	4	3	2	4	3	4	4	2	3	4	2	4	3	3	4	3	5	5	4	4	4	3	4	4	3	4	4	5	5	5	5	4	3	4	60
30	f	4	3	4	3	4	4	4	2	3	2	4	4	4	4	4	2	4	4	4	4	2	2	4	4	4	3	4	4	5	5	4	5	2	4	4	4	6	6	7	5	6	6	6	5	6	6	6	69
56	f	1	1	1	2	3	3	4	3	3	4	3	2	2	2	2	3	3	3	4	4	2	4	3	3	4	5	5	5	7	7	5	7	5	5	5	5	6	6	6	6	6	6	6	6	5	5	5	46
44	f	3	4	3	2	4	3	3	3	4	4	3	2	4	4	3	2	4	3	3	3	2	3	3	2	4	3	3	3	4	3	3	3	2	2	2	3	4	5	6	5	6	6	6	5	5	4	5	0
59	f	5	5	4	2	4	4	3	4	2	2	4	4	4	4	4	2	4	4	4	4	2	3	3	4	4	4	5	5	6	6	5	5	4	4	3	3	5	5	5	6	6	5	6	4	4	5	4	0
46	f	3	4	3	2	4	2	2	2	3	2	4	2	4	3	2	2	3	3	4	3	2	2	4	2	4	3	2	3	5	4	4	5	5	3	5	3	5	5	4	5	5	3	5	4	3	3	5	34
28	f	4	5	4	1	4	4	3	4	1	2	4	4	4	5	5	2	4	4	4	4	2	2	4	5	5	6	5	6	6	7	6	6	5	6	6	7	5	6	7	6	7	7	6	6	6	5	6	36
